# Supplementary material for: Impact of the National Reimbursement Drug List Negotiation Policy on Accessibility of Anticancer Drugs in China: An Interrupted Time Series Study
Source: Front Public Health. 2022 Jul 1;10:921093. doi: 10.3389/fpubh.2022.921093 (PMC9283976; doi:10.3389/fpubh.2022.921093)
Supplement: Supplementary file 1 [file Table_1.XLSX]

## Sheet: 表1 18种抗肿瘤药物国谈品种信息
药品范围：在上次筛选的37种药品库里选取下列18种药品，指标的计算方式不变
序号	药品名称	类别
1	阿比特龙	西药	Abiraterone
2	阿帕替尼	西药	Apatinib
3	贝伐珠单抗	西药	Bevacizumab
4	参一胶囊	中药	Shenyi Capsule
5	厄洛替尼	西药	Erlotinib
6	氟维司群	西药	Fulvestrant
7	复方黄黛片	中药	Compound Realgar Natural Indigo tablets
8	拉帕替尼	西药	lapatinib
9	来那度胺	西药	Lenalidomide
10	利妥昔单抗	西药	Rituximab
11	尼妥珠单抗	西药	Nimotuzumab
12	硼替佐米	西药	Bortezomib
13	曲妥珠单抗	西药	Trastuzumab
14	索拉非尼	西药	Sorafenib
15	西达本胺	西药	Chidamide
16	依维莫司	西药	Everolimus
17	重组人血管内皮抑制素	西药	Recombinant Human Endostatin
18	注射用黄芪多糖	中药	Astragalus polysaccharides injection

## Sheet: S2 Table
Supplementary Table 1. Impact on monthly availability of 18 anticancer drugs separately
Drug	Monthly availability（%）
	2015 m1	2015 m2	2015 m3	2015 m4	2015 m5	2015 m6	2015 m7	2015 m8	2015 m9	2015 m10	2015 m11	2015 m12	2016 m1	2016 m2	2016 m3	2016 m4	2016 m5	2016 m6	2016 m7	2016 m8	2016 m9	2016 m10	2016 m11	2016 m12	2017 m1	2017 m2	2017 m3	2017 m4	2017 m5	2017 m6	2017 m7	2017 m8	2017 m9	2017 m10	2017 m11	2017 m12	2018 m1	2018 m2	2018 m3	2018 m4	2018 m5	2018 m6	2018 m7	2018 m8	2018 m9	2018 m10	2018 m11	2018 m12	2019 m1
Abiraterone	0	0	0	0	0	0	0	0	0	0	0.338	0.676	1.24	0.676	1.353	1.015	0.789	0.902	1.353	1.127	1.015	0.789	0.676	1.24	1.24	1.466	1.466	1.127	1.466	1.466	1.353	1.015	3.72	6.201	7.441	9.357	10.823	10.259	11.387	12.063	11.838	11.838	14.205	14.543	14.092	14.656	15.22	17.362	20.068
Apatinib	0.564	1.015	0.451	0.451	0.676	0.676	1.353	2.142	2.368	2.142	2.593	3.72	3.946	3.382	5.411	6.088	5.975	5.75	6.313	5.637	5.862	6.313	5.299	6.877	7.441	6.652	7.554	7.328	8.005	8.117	8.343	7.554	10.372	10.936	14.092	14.769	14.882	14.994	16.347	17.475	18.828	19.166	19.955	21.195	22.548	20.519	22.322	22.999	24.126
Bevacizumab	8.23	7.441	8.117	8.906	8.681	8.906	9.357	8.794	9.019	8.23	9.696	10.147	9.696	8.568	9.583	9.132	9.696	9.357	9.808	10.485	9.921	8.23	8.906	8.681	10.034	9.019	10.71	11.725	12.063	12.401	11.612	11.95	18.489	20.18	22.548	22.886	24.464	23.45	26.494	28.861	28.298	29.087	30.44	30.44	31.793	31.905	33.596	33.822	36.528
Shenyi Capsule	12.965	11.95	11.838	12.401	12.176	12.289	12.627	12.289	13.078	11.725	12.965	12.965	12.514	8.906	12.627	12.965	12.74	12.627	12.289	12.401	12.852	12.74	12.063	12.289	12.289	8.906	12.74	11.838	11.274	12.289	11.838	12.289	12.627	10.71	10.598	9.357	8.906	8.681	9.921	9.47	10.485	9.696	9.583	9.019	9.357	8.455	9.47	10.259	10.823
Erlotinib	9.357	9.132	10.372	9.245	9.583	9.696	9.696	8.23	9.245	9.583	8.681	9.245	9.245	8.117	9.245	8.23	8.23	8.23	7.554	7.779	8.794	7.892	8.794	8.005	9.357	6.99	7.215	8.005	8.681	8.343	8.005	8.455	10.372	9.583	11.161	11.499	11.725	9.921	12.289	11.612	13.078	13.416	12.514	14.092	14.431	11.95	13.303	14.205	14.543
Fulvestrant	1.015	1.015	0.902	0.902	1.015	1.466	1.578	1.353	2.029	2.029	1.917	2.368	2.255	2.48	2.368	1.578	1.917	2.029	2.48	2.368	2.029	2.48	1.804	2.48	2.593	1.804	2.029	2.029	2.255	2.368	2.48	2.931	5.75	7.779	10.147	10.823	11.838	12.063	14.769	14.205	15.333	16.573	18.94	20.744	19.504	20.97	21.195	20.519	22.548
Compound Realgar Natural Indigo Tablets	0.225	0	0.225	0.113	0.225	0.113	0.113	0.338	0	0.113	0.225	0.113	0.225	0	0.225	0.225	0.225	0.225	0.113	0.338	0.225	0.113	0.225	0.225	0.338	0.113	0.225	0.564	0.225	0.451	0.338	0.676	0.676	0.902	1.127	1.353	1.127	0.902	1.353	1.578	1.353	1.578	1.578	1.578	1.691	1.917	1.691	2.368	3.044
Lapatinib	0.338	0.451	0.338	0.789	0.676	0.564	0.789	0.676	0.676	0.113	0.113	0	0.113	0.113	0.564	0.564	0.564	0.564	0.338	0.564	0.564	0.564	0.564	0.338	0.338	0.338	0.676	0.564	0.451	0.564	0.338	0.225	0.564	0.564	1.015	2.368	2.48	2.593	3.044	3.608	3.495	3.72	4.51	4.622	5.299	5.073	5.299	6.088	7.441
Lenalidomide	1.24	0.451	0.451	0.338	0.113	0.225	0.338	0.451	0.789	0.789	0.676	0.789	0.676	0.451	0.451	0.564	0.451	0.789	0.451	0.902	0.789	0.451	0.902	0.564	0.789	0.676	0.676	0.451	0.676	0.338	0.225	0.789	2.029	1.578	3.269	3.72	3.72	3.269	4.284	4.961	5.637	6.426	6.764	6.99	7.328	6.99	7.779	7.554	8.906
Rituximab	19.053	17.475	18.715	19.729	19.504	20.519	21.533	20.18	20.406	18.828	21.195	20.97	21.421	19.842	21.646	20.857	21.195	22.097	21.759	22.322	21.759	21.082	20.97	21.984	22.548	20.631	22.548	22.548	21.759	22.435	21.871	23.224	27.621	26.268	29.538	27.283	29.312	28.072	29.087	28.974	30.327	30.327	29.651	30.778	31.003	32.582	32.582	32.131	35.175
Nimotuzumab	4.059	3.608	3.833	3.72	4.059	3.72	3.157	3.72	3.946	3.946	4.059	3.608	3.382	3.157	3.72	3.608	3.72	3.608	3.495	3.946	3.72	3.157	3.269	2.593	3.157	3.382	3.157	3.72	3.833	3.833	3.72	3.946	4.397	4.284	5.637	5.524	5.524	4.848	5.073	5.411	5.299	5.186	5.975	6.764	7.328	6.877	7.666	8.23	9.245
Bortezomib	8.117	7.328	6.99	8.117	7.215	7.441	7.215	7.441	7.892	7.103	6.99	6.764	6.764	5.637	7.441	7.328	6.539	6.201	7.328	6.99	6.764	6.539	7.103	6.99	7.554	6.99	9.019	8.117	7.892	8.343	8.343	8.343	12.514	13.529	15.558	15.558	17.024	14.092	16.347	15.896	16.122	15.896	16.46	16.009	16.009	15.558	14.882	16.347	16.685
Trastuzumab	9.583	10.034	9.357	11.048	10.598	10.936	10.034	9.921	10.823	9.696	10.259	11.161	12.063	11.499	11.387	12.063	11.95	12.289	11.048	11.048	11.387	10.147	10.823	10.71	12.74	11.274	13.641	13.303	13.641	14.205	14.318	13.754	20.744	20.519	24.464	25.479	28.072	27.621	26.832	29.087	31.793	31.003	35.062	33.371	35.626	31.567	35.175	34.16	37.43
Sorafenib	3.495	4.284	3.72	4.51	3.608	4.397	3.495	4.735	4.735	4.284	3.946	3.608	3.608	3.382	3.946	3.269	2.818	3.157	3.946	3.72	3.833	3.382	3.495	3.382	3.946	3.157	3.157	4.059	3.495	3.946	3.833	3.269	6.201	7.328	8.568	8.568	9.583	10.147	10.936	11.048	13.078	13.416	13.641	13.867	14.769	13.191	14.318	15.558	16.46
Chidamide	0	0	0	0	0	0	0	0	0.113	0	0	0	0	0	0	0	0	0	0.113	0.113	0.113	0	0.113	0	0.113	0	0.113	0.113	0.338	0.225	0	0.225	1.353	1.466	2.368	2.931	3.157	2.706	3.946	3.72	4.059	4.735	5.186	5.186	5.299	4.397	5.186	6.201	5.186
Everolimus	1.466	1.015	1.578	1.24	0.789	0.902	1.015	1.015	1.127	1.353	1.578	1.917	1.466	1.353	1.578	1.804	1.578	1.466	1.466	1.127	1.127	1.015	1.127	1.578	1.24	1.015	1.466	1.127	1.24	1.353	1.466	1.24	1.691	2.255	2.368	3.157	2.706	2.255	2.593	2.818	2.818	3.382	3.833	3.833	4.059	3.833	4.961	4.397	5.411
Recombinant Human Endostatin	14.205	12.965	12.74	14.205	12.965	14.994	14.205	15.671	15.896	14.318	14.882	16.009	17.587	12.627	14.882	16.46	15.445	16.573	15.445	15.784	16.234	13.641	14.205	15.784	16.46	12.74	17.024	15.784	16.46	15.896	16.122	18.038	21.421	18.94	20.857	21.533	22.886	19.842	20.744	22.435	23.337	23.45	23.112	22.661	23.224	22.097	24.577	25.93	27.057
Astragalus Polysaccharides Injection	2.706	2.593	2.818	3.157	2.368	2.255	2.593	2.593	3.269	2.029	2.593	3.044	2.931	2.368	2.593	2.48	3.157	2.706	2.255	2.818	2.255	2.818	2.818	2.593	2.706	2.142	1.691	1.804	2.029	2.48	1.804	2.368	1.917	1.804	2.593	2.368	2.818	3.157	3.044	3.269	3.946	4.171	4.622	4.51	5.411	4.848	5.975	6.313	7.892
[truncated: 11 more columns]
