# Supplementary material for: Impact of the National Reimbursement Drug List Negotiation Policy on Accessibility of Anticancer Drugs in China: An Interrupted Time Series Study
Source: Front Public Health. 2022 Jul 1;10:921093. doi: 10.3389/fpubh.2022.921093 (PMC9283976; doi:10.3389/fpubh.2022.921093)
Supplement: Supplementary file 2 [file Table_2.XLSX]

## Sheet: 表1 18种抗肿瘤药物国谈品种信息
药品范围：在上次筛选的37种药品库里选取下列18种药品，指标的计算方式不变
序号	药品名称	类别
1	阿比特龙	西药	Abiraterone
2	阿帕替尼	西药	Apatinib
3	贝伐珠单抗	西药	Bevacizumab
4	参一胶囊	中药	Shenyi Capsule
5	厄洛替尼	西药	Erlotinib
6	氟维司群	西药	Fulvestrant
7	复方黄黛片	中药	Compound Realgar Natural Indigo tablets
8	拉帕替尼	西药	lapatinib
9	来那度胺	西药	Lenalidomide
10	利妥昔单抗	西药	Rituximab
11	尼妥珠单抗	西药	Nimotuzumab
12	硼替佐米	西药	Bortezomib
13	曲妥珠单抗	西药	Trastuzumab
14	索拉非尼	西药	Sorafenib
15	西达本胺	西药	Chidamide
16	依维莫司	西药	Everolimus
17	重组人血管内皮抑制素	西药	Recombinant Human Endostatin
18	注射用黄芪多糖	中药	Astragalus polysaccharides injection

## Sheet: S3 Table
Supplementary Table 2. Impact on monthly DDDc of 18 anticancer drugs separately
Drug	Monthly DDDc(CNY)
	2015 m1	2015 m2	2015 m3	2015 m4	2015 m5	2015 m6	2015 m7	2015 m8	2015 m9	2015 m10	2015 m11	2015 m12	2016 m1	2016 m2	2016 m3	2016 m4	2016 m5	2016 m6	2016 m7	2016 m8	2016 m9	2016 m10	2016 m11	2016 m12	2017 m1	2017 m2	2017 m3	2017 m4	2017 m5	2017 m6	2017 m7	2017 m8	2017 m9	2017 m10	2017 m11	2017 m12	2018 m1	2018 m2	2018 m3	2018 m4	2018 m5	2018 m6	2018 m7	2018 m8	2018 m9	2018 m10	2018 m11	2018 m12	2019 m1
Abiraterone	—	—	—	—	—	—	—	—	—	—	1230.83	1230.82	1231.25	1230.91	1230.88	1230.95	1230.96	1230.97	1231.01	1230.93	1230.91	1230.92	1230.83	1230.83	1230.83	1231.19	1230.76	1231.2	1230.88	1230.87	1230.91	1230.82	534.07	586.57	570.79	580.69	579.68	579.68	579.68	579.68	579.68	579.68	579.68	578.24	547.31	544.41	542.68	541.79	542.42
Apatinib	649.29	642.59	652.56	649.29	649.66	692.65	677.91	664.8	699.42	692.89	695.32	695.55	712.27	701.96	704.31	715.77	711.12	713.27	721.98	716.6	716.17	718.7	712.26	719.84	721.94	718.01	719.91	718.39	720.94	721.13	723.45	686.83	479.05	470.26	463.87	461.55	461.74	459.08	458.82	458.5	459.09	459.3	460.69	453.63	446.71	444.94	444.73	444.6	445.3
Bevacizumab	1296.77	1293.19	1297.71	1294.02	1294.31	1293.86	1294.77	1297.06	1294.07	1295.65	1294.62	1296.01	1294.67	1290.87	1294.67	1293.63	1298.86	1298.72	1299.36	1298.94	1299.66	1298.32	1298.83	1298.66	1235.43	1215.98	1222.14	1212.41	1221.39	1212.66	1215.36	1178.67	701.42	562.99	535.77	496.42	499.51	499.5	499.5	499.5	499.58	499.5	499.5	501.23	495.96	483.85	483.72	483.62	483.6
Shenyi Capsule	41.19	41.31	41.13	41.08	41	41.33	41.34	41.15	41.11	41.3	41.28	40.98	40.99	40.84	41.08	41.28	40.93	41.21	41.22	40.67	40.5	40.21	39.82	39.77	39.99	39.4	39.55	38.84	38.47	38.67	38.33	38.19	29.25	28.47	28.67	27.33	27.62	26.47	26.66	26.6	26.6	26.6	26.6	26.6	26.6	26.62	26.64	26.67	26.6
Erlotinib	604.52	601.69	605.64	603	603.6	602.84	605.15	597.53	603.43	603.86	598.78	601.13	602.94	591.92	597.48	602.94	604.87	603.53	605.47	583.25	474.8	462.04	461.76	463.43	461.13	459.57	457.32	458.08	459.36	458.23	405.89	444.65	292.5	216.68	217.97	190.15	195.9	197.03	197.38	195.52	195.28	195.54	171.61	194.88	184.49	182.32	183.32	182.71	182.7
Fulvestrant	169.46	170.64	169	167.91	168.93	169.73	173.85	170.41	170.75	173.39	172.57	172.44	173.66	173.2	172.85	173.44	181	181.02	180.93	180.82	180.96	181.04	180.94	181.05	181	181.23	180.89	180.65	180.52	180.5	180.67	176.24	99.28	80.15	79.26	79.68	79.68	79.68	79.68	79.68	79.68	79.68	79.68	79.68	78.52	76.4	76.64	76.56	76.61
Compound Realgar Natural Indigo Tablets	358.88	—	358.88	358.87	358.88	358.87	358.87	358.87	—	358.88	358.88	358.88	358.88	—	358.87	358.88	358.88	358.88	358.88	358.88	358.88	358.87	346.71	358.88	346.98	358.88	358.88	358.85	341.1	344.87	349.91	352.19	214.01	237.38	236.25	236.25	236.25	236.25	236.25	236.25	236.25	236.25	236.25	236.25	236.25	236.25	236.47	236.25	236.25
Lapatinib	601.79	608.08	601.79	576.96	580.15	562.16	572.9	568.52	568.37	601.79	541.61	—	541.61	541.61	556.51	606.31	574.68	586.15	602.15	601.79	601.55	601.55	601.49	601.79	601.62	601.79	601.79	600.61	600.49	599.97	600.59	600.2	473.34	350	352.3	350	350	350	350	350	350	350	350	347.94	333.39	333.41	333.27	333.3	333.32
Lenalidomide	1310.34	1375.4	1154.36	1431.16	1210.29	1461.39	1271.14	1411.5	1679.6	1430.12	1266.32	1220.12	1329.01	1151.53	1173.62	1197.11	1228.53	1249.38	1258.79	1357.5	1386.75	1275.44	1168.05	1222	1459.59	1296.21	1329.41	1251.18	1278.74	1267.08	1393.41	1300.51	530.86	515.41	495.32	496.62	480.31	471.91	493.14	489.09	488.04	489.03	485.06	470.01	468.97	466.1	453.8	458.53	455.36
Rituximab	6168.03	6190.18	6178.26	6198.47	6153.53	6177.15	6166.52	6168.93	6168.19	6183.52	6189.83	6194.38	6207.58	6206.86	6218.68	6207.2	6267.52	6263.37	6290.57	6271.33	6301.07	6273.02	6266.1	6275.63	6114.47	6093.24	6047.82	5976.94	5928.13	5876.39	5867.09	5725.68	4314.45	4075.88	3972.89	3929.07	3917.79	3971.96	3967.05	3916.85	3942.13	3966.55	4058.41	4154.55	4033.55	3837.47	3869.97	3886.13	3875.73
Nimotuzumab	952.37	948.98	948.92	937.72	908.97	920.72	927.58	934.66	925.77	915.62	926.64	921.31	926.84	926.5	925.55	928.78	934.58	939.82	937.42	918.3	933.09	894.69	905.17	921.45	911.06	907.68	911.48	806.64	769.25	769.92	781.1	761.54	588.8	494.4	490.62	489.33	485.86	485.86	485.21	485.86	485.86	485.86	489.34	485.86	485.86	485.86	485.86	486.3	486.93
Bortezomib	2955.35	2968.64	2971.38	2981.86	2970.77	2957.5	2988.84	2959.77	2968.59	2976.14	2964.64	2955.96	2948.72	2957.55	2967.77	2955.37	2940.6	2927.85	2953.05	2932.76	2927.56	2925.67	2906.77	2923.49	2788.51	2562.66	2637.87	2647.12	2638.95	2623.26	2579.77	2536.02	1759.35	1606.11	1537.08	1397.41	1406.68	1405.73	1402.13	1413.34	1406.14	1405.71	1406.61	1405.18	1388.07	1290.1	1294.95	1295.72	1297.09
Trastuzumab	1008.58	1009.75	1013.03	1010.4	1001.68	1001.69	1002.35	1003.45	1002.76	999.18	1005.54	1005.41	1004.6	1000.47	1006.48	1004.55	1026.79	1020.63	1014.2	1017.79	1015.93	1011.02	1012.49	1013.85	943.8	940.61	943.5	921.36	909.41	913.24	906.67	880.76	481.79	391.99	361.36	356.89	345.45	346.18	345.45	345.45	345.34	345.45	345.45	344.62	331.35	330.6	330.46	330.45	330.48
Sorafenib	1613.01	1604.44	1607.82	1615.19	1615.98	1595.31	1618.23	1609.03	1614.96	1611.15	1608.69	1624.74	1615.74	1621.76	1621.43	1605.93	1606.32	1616.73	1606.93	1612.17	1605.36	1612.51	1609.01	1611.23	1608.05	1607.01	1605.38	1609.92	1610.71	1601.2	1611.01	1592.93	831.71	884.58	804.81	814.51	824.81	814.16	829.12	811.98	812	812	812	812.76	807.18	762.58	762.43	762.45	762.5
Chidamide	—	—	—	—	—	—	—	—	940.86	—	—	—	—	—	—	—	—	—	940.86	940.86	940.86	—	940.86	—	940.86	—	946.19	946.2	940.86	937.65	—	940.86	653.44	662.44	658.35	658.35	658.35	658.35	658.35	658.35	658.35	658.35	658.35	658.35	658.35	658.35	658.35	658.35	658.35
Everolimus	492.01	490.87	491.03	490.28	488.94	483.97	496.14	495.45	495.67	494.88	495.13	494.73	494.6	494.95	494.81	494.55	494.37	494.8	494.83	494.05	495.24	494.87	494.85	494.84	494.79	494.39	494.7	492.11	492.05	492.18	492.3	492.39	320.42	295.4	296.24	294.1	296.33	296.17	296.85	296.07	296.06	296.13	291.43	293.73	289.06	287.32	287.5	287.28	287.74
Recombinant Human Endostatin	1529.01	1518.17	1526.35	1513.58	1510.7	1510.56	1500.82	1506.35	1501.91	1501.33	1500.57	1496.52	1509.3	1484.04	1452.4	1443.02	1461.87	1450.9	1443.74	1440.06	1432.68	1427.92	1430	1436.17	1422.27	1410.71	1415.34	1381.66	1397.14	1386.88	1391.26	1344.01	1094.4	1065.75	1057.42	1027.48	1023.92	1024.31	1025.26	1024.12	1024.02	1024.22	1023.96	1023.96	1023.96	1023.96	1024.06	1023.96	1023.97
Astragalus Polysaccharides Injection	584.67	586.1	584.87	576.39	522.2	526.88	516.24	520.84	521.74	516.19	532.14	521.71	523.27	520.37	514.51	520.68	519.17	528.75	509.43	521.42	525.28	522.7	515.41	512.83	516.05	529.39	523.7	500.57	516.3	511.69	499.9	502.6	358.47	308.27	288.12	279.46	278.56	274.1	277.98	278	278	278	278	278	278	278	278	278	278
[truncated: 11 more columns]
